# Supplementary material for: Food Reward Alterations during Obesity Are Associated with Inflammation in the Striatum in Mice: Beneficial Effects of Akkermansia muciniphila
Source: Cells. 2022 Aug 16;11(16):2534. doi: 10.3390/cells11162534 (PMC9406832; doi:10.3390/cells11162534)
Supplement: Supplementary file 1 [file cells-11-02534-s001.zip]

Archive with 1 entries (1 files):
- cells-1839929-supplementary.pdf
